# Supplementary material for: Expression Profiles and Prognostic Value of FABPs in Colorectal Adenocarcinomas
Source: Biomedicines. 2021 Oct 13;9(10):1460. doi: 10.3390/biomedicines9101460 (PMC8533171; doi:10.3390/biomedicines9101460)
Supplement: Supplementary file 1 [file biomedicines-09-01460-s001.zip]

Archive with 1 entries (1 files):
- biomedicines-1365814-supplementary.pdf
